# Supplementary material for: Toxicity and Starvation Induce Major Trophic Isotope Variation in Daphnia Individuals: A Diet Switch Experiment Using Eight Phytoplankton Species of Differing Nutritional Quality
Source: Biology (Basel). 2022 Dec 14;11(12):1816. doi: 10.3390/biology11121816 (PMC9775432; doi:10.3390/biology11121816)
Supplement: Supplementary file 1 [file biology-11-01816-s001.zip]

Archive with 1 entries (1 files):
- biology-2048360-supplementary.pdf
